# Supplementary material for: Aspergillus fumigatus promotes tumor angiogenesis via SLC7A11 on myeloid-derived suppressor cells
Source: EMBO Rep. 2025 Nov 17;26(24):6266–91. doi: 10.1038/s44319-025-00627-x (PMC12715260; doi:10.1038/s44319-025-00627-x)
Supplement: Supplementary file 3 — Source data Fig. 1 [file 44319_2025_627_MOESM3_ESM.zip]

Archive with 47 entries (33 files):
- Figure 1/
- Figure 1/1B/
- Figure 1/1B/Tumor volume.xlsx
- Figure 1/1C/
- Figure 1/1C/Tumor.jpg
- Figure 1/1D/
- Figure 1/1D/Tumor weight.xlsx
- Figure 1/1E/
- Figure 1/1E/Spleen.jpg
- Figure 1/1G/
- Figure 1/1G/Histological score.xlsx
- Figure 1/1G/Ki67 positive cells(%).xlsx
- Figure 1/1G/LLC A.f HE.png
- Figure 1/1G/LLC A.f ki67.png
- Figure 1/1G/LLC Ctrl HE.png
- Figure 1/1G/LLC Ctrl ki67.png
- Figure 1/1F/
- Figure 1/1F/Spleen weight.xlsx
- Figure 1/1H/
- Figure 1/1H/Bronchi LLC A.f.png
- Figure 1/1H/Bronchi LLC Ctrl.tif
- Figure 1/1H/Lung LLC A.f.png
- Figure 1/1H/Lung LLC Ctrl.png
- Figure 1/1H/Tumor LLC A.f.png
- Figure 1/1H/Tumor LLC Ctrl.png
- Figure 1/1J/
- Figure 1/1J/Tumor.jpg
- Figure 1/1K/
- Figure 1/1K/Tumor weight.xlsx
- Figure 1/1O/
- Figure 1/1O/Bronchi Luad A.f.png
- Figure 1/1O/Bronchi Luad Ctrl.tif
- Figure 1/1O/Lung Luad A.f.tif
- Figure 1/1O/Lung Luad Ctrl.tif
- Figure 1/1O/Tumor Luad A.f.png
- Figure 1/1O/Tumor Luad Ctrl.tif
- Figure 1/1N/
- Figure 1/1N/Histological score.xlsx
- Figure 1/1N/Ki67 positive cells(%).xlsx
- Figure 1/1N/LUAD A.f HE.png
- Figure 1/1N/LUAD A.f Ki67.png
- Figure 1/1N/LUAD Ctrl HE.png
- Figure 1/1N/LUAD Ctrl Ki67.png
- Figure 1/1L/
- Figure 1/1L/Spleen.jpg
- Figure 1/1M/
- Figure 1/1M/Spleen weight.xlsx
