# Supplementary material for: Aspergillus fumigatus promotes tumor angiogenesis via SLC7A11 on myeloid-derived suppressor cells
Source: EMBO Rep. 2025 Nov 17;26(24):6266–91. doi: 10.1038/s44319-025-00627-x (PMC12715260; doi:10.1038/s44319-025-00627-x)
Supplement: Supplementary file 3 — Source data Fig. 1 [file 44319_2025_627_MOESM3_ESM.zip › Figure 1/1B/Tumor volume.xlsx]

## Sheet: Sheet1
	Ctrl						A.f
D7	0	0	0	0	0	0	0	0	0	0	0	0
D11	10.5705	19.0575	28.749	30.8025	42.527	49.726	14.7175	27.744	34.4605	44	58.08	63.6265
D15	30.42	35.378	47.5875	55.176	57.434	79.768	68.75	70	128.993	71.424	81.648	111.392
D19	83.232	86.2125	88.938	89.888	91.2925	107.217	125.023	143.65	215.825	219.488	259.002	282.408
D23	132.618	146.853	149.988	199.838	227.812	285.77	336.82	446.976	470.45	493.056	634.834	766.14
