# Supplementary material for: Aspergillus fumigatus promotes tumor angiogenesis via SLC7A11 on myeloid-derived suppressor cells
Source: EMBO Rep. 2025 Nov 17;26(24):6266–91. doi: 10.1038/s44319-025-00627-x (PMC12715260; doi:10.1038/s44319-025-00627-x)
Supplement: Supplementary file 3 — Source data Fig. 1 [file 44319_2025_627_MOESM3_ESM.zip › Figure 1/1D/Tumor weight.xlsx]

## Sheet: Sheet1
Ctrl	A.f
397	881
383	980
405	928
327	1371
287	1419
320	778
