# Supplementary material for: Aspergillus fumigatus promotes tumor angiogenesis via SLC7A11 on myeloid-derived suppressor cells
Source: EMBO Rep. 2025 Nov 17;26(24):6266–91. doi: 10.1038/s44319-025-00627-x (PMC12715260; doi:10.1038/s44319-025-00627-x)
Supplement: Supplementary file 3 — Source data Fig. 1 [file 44319_2025_627_MOESM3_ESM.zip › Figure 1/1K/Tumor weight.xlsx]

## Sheet: Sheet1
Ctrl	A.f
565	542
519	989
370	826
149	1143
508	548
478	713
