# Supplementary material for: Aspergillus fumigatus promotes tumor angiogenesis via SLC7A11 on myeloid-derived suppressor cells
Source: EMBO Rep. 2025 Nov 17;26(24):6266–91. doi: 10.1038/s44319-025-00627-x (PMC12715260; doi:10.1038/s44319-025-00627-x)
Supplement: Supplementary file 4 — Source data Fig. 2 [file 44319_2025_627_MOESM4_ESM.zip]

Archive with 40 entries (30 files):
- Figure 2/
- Figure 2/2B/
- Figure 2/2B/CD34 DAPI LLC A.f.png
- Figure 2/2B/CD34 DAPI LLC Ctrl.tif
- Figure 2/2B/CD34 LLC A.f.png
- Figure 2/2B/CD34 LLC Ctrl.tif
- Figure 2/2B/CD34 Merged LLC A.f.png
- Figure 2/2B/CD34 Merged LLC Ctrl.tif
- Figure 2/2B/CD34 density.xlsx
- Figure 2/2C/
- Figure 2/2C/LLC Ctrl CD31.png
- Figure 2/2C/LLC A.f CD31.png
- Figure 2/2C/LLC A.f VEGF-A.png
- Figure 2/2C/LLC Ctrl VEGF-A.png
- Figure 2/2C/VEGF-A Density.xlsx
- Figure 2/2C/CD31 positive cells(%).xlsx
- Figure 2/2E/
- Figure 2/2E/Mouse VEGF-A concentration.xlsx
- Figure 2/2F/
- Figure 2/2F/CD34 DAPI LUAD A.f.tif
- Figure 2/2F/CD34 LUAD A.f.tif
- Figure 2/2F/CD34 Merged LUAD A.f.tif
- Figure 2/2F/CD34 DAPI LUAD Ctrl.tif
- Figure 2/2F/CD34 LUAD Ctrl.tif
- Figure 2/2F/CD34 Merged LUAD Ctrl.tif
- Figure 2/2F/CD34 density.xlsx
- Figure 2/2G/
- Figure 2/2G/LUAD A.f CD31.png
- Figure 2/2G/LUAD Ctrl CD31.png
- Figure 2/2G/positive cells.xlsx
- Figure 2/2D/
- Figure 2/2D/Relative mRNA level.xlsx
- Figure 2/2H/
- Figure 2/2H/Relative mRNA level.xlsx
- Figure 2/2I/
- Figure 2/2I/LUAD A.f VEGF-A.png
- Figure 2/2I/LUAD Ctrl VEGF-A.png
- Figure 2/2I/VEGF-A density.xlsx
- Figure 2/2J/
- Figure 2/2J/Mouse VEGF-A concentration.xlsx
