# Supplementary material for: Aspergillus fumigatus promotes tumor angiogenesis via SLC7A11 on myeloid-derived suppressor cells
Source: EMBO Rep. 2025 Nov 17;26(24):6266–91. doi: 10.1038/s44319-025-00627-x (PMC12715260; doi:10.1038/s44319-025-00627-x)
Supplement: Supplementary file 4 — Source data Fig. 2 [file 44319_2025_627_MOESM4_ESM.zip › Figure 2/2B/CD34 density.xlsx]

## Sheet: Sheet1
Ctrl	A.f
0.0209	0.123
0.0199	0.104
0.0212	0.0919
0.0607	0.126
0.0319	0.1048
0.0851	0.1253
