# Supplementary material for: Aspergillus fumigatus promotes tumor angiogenesis via SLC7A11 on myeloid-derived suppressor cells
Source: EMBO Rep. 2025 Nov 17;26(24):6266–91. doi: 10.1038/s44319-025-00627-x (PMC12715260; doi:10.1038/s44319-025-00627-x)
Supplement: Supplementary file 4 — Source data Fig. 2 [file 44319_2025_627_MOESM4_ESM.zip › Figure 2/2C/VEGF-A Density.xlsx]

## Sheet: Sheet1
Ctrl	A.f
2.5539	7.3004
2.9633	6.1767
1.2874	7.0406
2.7549	6.0917
2.9006	6.8419
1.848	7.2369
