# Supplementary material for: Aspergillus fumigatus promotes tumor angiogenesis via SLC7A11 on myeloid-derived suppressor cells
Source: EMBO Rep. 2025 Nov 17;26(24):6266–91. doi: 10.1038/s44319-025-00627-x (PMC12715260; doi:10.1038/s44319-025-00627-x)
Supplement: Supplementary file 4 — Source data Fig. 2 [file 44319_2025_627_MOESM4_ESM.zip › Figure 2/2C/CD31 positive cells(%).xlsx]

## Sheet: Sheet1
Ctrl	A.f
4.2506	5.875
3.4453	6.8973
2.4586	4.5093
3.1073	5.2096
2.1006	3.0893
2.5561	5.0188
