# Supplementary material for: Aspergillus fumigatus promotes tumor angiogenesis via SLC7A11 on myeloid-derived suppressor cells
Source: EMBO Rep. 2025 Nov 17;26(24):6266–91. doi: 10.1038/s44319-025-00627-x (PMC12715260; doi:10.1038/s44319-025-00627-x)
Supplement: Supplementary file 4 — Source data Fig. 2 [file 44319_2025_627_MOESM4_ESM.zip › Figure 2/2E/Mouse VEGF-A concentration.xlsx]

## Sheet: Sheet1
Ctrl	A.f
64.7928	83.6219
68.2683	81.1793
43.953	71.8467
66.9635	77.1596
64.8882	83.0956
62.1225	73.5523
