# Supplementary material for: Aspergillus fumigatus promotes tumor angiogenesis via SLC7A11 on myeloid-derived suppressor cells
Source: EMBO Rep. 2025 Nov 17;26(24):6266–91. doi: 10.1038/s44319-025-00627-x (PMC12715260; doi:10.1038/s44319-025-00627-x)
Supplement: Supplementary file 4 — Source data Fig. 2 [file 44319_2025_627_MOESM4_ESM.zip › Figure 2/2F/CD34 density.xlsx]

## Sheet: Sheet1
Ctrl	A.f
0.056	0.0681
0.0132	0.0981
0.0577	0.1015
0.0537	0.1637
0.045	0.1083
0.0655	0.1325
