# Supplementary material for: Aspergillus fumigatus promotes tumor angiogenesis via SLC7A11 on myeloid-derived suppressor cells
Source: EMBO Rep. 2025 Nov 17;26(24):6266–91. doi: 10.1038/s44319-025-00627-x (PMC12715260; doi:10.1038/s44319-025-00627-x)
Supplement: Supplementary file 4 — Source data Fig. 2 [file 44319_2025_627_MOESM4_ESM.zip › Figure 2/2G/positive cells.xlsx]

## Sheet: Sheet1
Ctrl	A.f
2.2148	5.3734
1.9191	5.7358
2.7033	6.5191
3.454	6.622
3.5053	5.1417
3.0291	3.9172
