# Supplementary material for: Aspergillus fumigatus promotes tumor angiogenesis via SLC7A11 on myeloid-derived suppressor cells
Source: EMBO Rep. 2025 Nov 17;26(24):6266–91. doi: 10.1038/s44319-025-00627-x (PMC12715260; doi:10.1038/s44319-025-00627-x)
Supplement: Supplementary file 4 — Source data Fig. 2 [file 44319_2025_627_MOESM4_ESM.zip › Figure 2/2D/Relative mRNA level.xlsx]

## Sheet: Sheet1
	Ctrl						A.f
Egf	1.08032	0.971444	1.25173	1.20522	0.6663	0.825399	1.25392	0.894184	2.03389	7.16352	5.09934	5.84461
Ang2	0.946759	1.03923	1.58176	0.454752	1.26445	0.714095	1.0128	2.05618	4.41589	3.46326	1.56529	1.59954
Vegf-a	1.28077	0.530336	0.546552	1.03489	0.900752	1.70672	4.88221	4.90494	7.38035	6.14275	9.56503	13.7601
Tgf-β	0.912395	1.05086	1.95536	0.522433	0.785291	0.892394	1.7089	0.940558	2.27759	3.38562	1.40255	1.27767
