# Supplementary material for: Aspergillus fumigatus promotes tumor angiogenesis via SLC7A11 on myeloid-derived suppressor cells
Source: EMBO Rep. 2025 Nov 17;26(24):6266–91. doi: 10.1038/s44319-025-00627-x (PMC12715260; doi:10.1038/s44319-025-00627-x)
Supplement: Supplementary file 4 — Source data Fig. 2 [file 44319_2025_627_MOESM4_ESM.zip › Figure 2/2H/Relative mRNA level.xlsx]

## Sheet: Sheet1
	Ctrl						A.f
Egf	1.75228	0.191336	1.73185	1.09696	0.114563	1.11357	5.48734	2.49905	1.33077	2.12681	5.70633	0.983424
Ang2	1.00277	0.158595	2.19931	1.22908	0.16339	1.27204	5.75367	0.888147	1.08033	5.64288	3.29061	2.65238
Vegf-a	0.752853	0.71468	1.07633	1.20736	1.04234	1.20667	2.92568	5.36377	4.89879	3.76487	4.8412	2.90357
Tgf-β	1.25315	0.000214183	2.69281	1.45853	0.452769	0.275939	0.798483	1.89394	3.71191	2.10341	0.438266	0.524708
