# Supplementary material for: Aspergillus fumigatus promotes tumor angiogenesis via SLC7A11 on myeloid-derived suppressor cells
Source: EMBO Rep. 2025 Nov 17;26(24):6266–91. doi: 10.1038/s44319-025-00627-x (PMC12715260; doi:10.1038/s44319-025-00627-x)
Supplement: Supplementary file 4 — Source data Fig. 2 [file 44319_2025_627_MOESM4_ESM.zip › Figure 2/2I/VEGF-A density.xlsx]

## Sheet: Sheet1
Ctrl	A.f
2.245	5.3983
2.2217	4.8035
4.604	6.2518
3.109	5.6803
3.1828	5.8898
3.644	7.2811
