# Supplementary material for: Aspergillus fumigatus promotes tumor angiogenesis via SLC7A11 on myeloid-derived suppressor cells
Source: EMBO Rep. 2025 Nov 17;26(24):6266–91. doi: 10.1038/s44319-025-00627-x (PMC12715260; doi:10.1038/s44319-025-00627-x)
Supplement: Supplementary file 4 — Source data Fig. 2 [file 44319_2025_627_MOESM4_ESM.zip › Figure 2/2J/Mouse VEGF-A concentration.xlsx]

## Sheet: Sheet1
Ctrl	A.f
66.6883	84.0713
60.9593	69.7298
64.9281	90.6119
42.7197	89.2171
58.4558	60.4731
52.5858	67.1613
