# Supplementary material for: Aspergillus fumigatus promotes tumor angiogenesis via SLC7A11 on myeloid-derived suppressor cells
Source: EMBO Rep. 2025 Nov 17;26(24):6266–91. doi: 10.1038/s44319-025-00627-x (PMC12715260; doi:10.1038/s44319-025-00627-x)
Supplement: Supplementary file 5 — Source data Fig. 3 [file 44319_2025_627_MOESM5_ESM.zip]

Archive with 82 entries (71 files):
- Figure 3/
- Figure 3/3B/
- Figure 3/3B/Ctrl-1.004
- Figure 3/3B/Ctrl-3.006
- Figure 3/3B/Ctrl-4.007
- Figure 3/3B/Ctrl-5.009
- Figure 3/3B/Ctrl-6.010
- Figure 3/3B/A.f-3.017
- Figure 3/3B/A.f-4.018
- Figure 3/3B/A.f-5.019
- Figure 3/3B/A.f-6.020
- Figure 3/3B/A.f-1.013
- Figure 3/3B/A.f-2.015
- Figure 3/3B/0.003
- Figure 3/3B/Ctrl-2.005
- Figure 3/3B/CD45+CD11b+Gr-1+(%).xlsx
- Figure 3/3C/
- Figure 3/3C/A.f-6.026
- Figure 3/3C/A.f-1.019
- Figure 3/3C/A.f-2.020
- Figure 3/3C/A.f-3.023
- Figure 3/3C/A.f-4.024
- Figure 3/3C/A.f-5.025
- Figure 3/3C/Ctrl-1.001
- Figure 3/3C/Ctrl-2.002
- Figure 3/3C/Ctrl-3.004
- Figure 3/3C/Ctrl-4.006
- Figure 3/3C/Ctrl-5.007
- Figure 3/3C/Ctrl-6.008
- Figure 3/3C/Cell percentage(%).xlsx
- Figure 3/3D/
- Figure 3/3D/A. f.tiff
- Figure 3/3D/Ctrl.tiff
- Figure 3/3D/Tube length of  control.xlsx
- Figure 3/3E/
- Figure 3/3E/Mouse VEGF-A Concentration.xlsx
- Figure 3/3G/
- Figure 3/3G/A.f-1.fcs
- Figure 3/3G/A.f-2.fcs
- Figure 3/3G/A.f-3.fcs
- Figure 3/3G/A.f-4.fcs
- Figure 3/3G/A.f-5.fcs
- Figure 3/3G/A.f-6.fcs
- Figure 3/3G/C-1-2.003.Ctrl.fcs
- Figure 3/3G/C-2.004.Ctrl.fcs
- Figure 3/3G/C-2-2.005.Ctrl.fcs
- Figure 3/3G/C-3.006.Ctrl.fcs
- Figure 3/3G/C-3-2.007.Ctrl.fcs
- Figure 3/3G/C-4.008.Ctrl.fcs
- Figure 3/3G/CD11b+Gr-1+(%).xlsx
- Figure 3/3H/
- Figure 3/3H/Af-4.fcs
- Figure 3/3H/Af-6.fcs
- Figure 3/3H/Ctrl-1.fcs
- Figure 3/3H/Ctrl-2.fcs
- Figure 3/3H/Ctrl-3.fcs
- Figure 3/3H/Ctrl-4.fcs
- Figure 3/3H/Ctrl-5.fcs
- Figure 3/3H/Ctrl-6.fcs
- Figure 3/3H/Af-1.fcs
- Figure 3/3H/Af-2.fcs
- Figure 3/3H/Af-3.fcs
- Figure 3/3H/Af-5.fcs
- Figure 3/3H/Cell percentage(%).xlsx
- Figure 3/3I/
- Figure 3/3I/A.f.jpg
- Figure 3/3I/Ctrl.jpg
- Figure 3/3I/Tube length of control.xlsx
- Figure 3/3J/
- Figure 3/3J/Mouse VEGF-A Concentration.xlsx
- Figure 3/3K/
- Figure 3/3K/Tube length of control.xlsx
- Figure 3/3K/A.f.tiff
- Figure 3/3K/NC.tiff
- Figure 3/3K/siVEGF-A.tiff
- Figure 3/3K/siVEGF-A+A.f.tiff
- Figure 3/3L/
- Figure 3/3L/A.f.png
- Figure 3/3L/anti-VEGF-A.tif
- Figure 3/3L/anti-VEGF-A+A.f.png
- Figure 3/3L/Ctrl.png
- Figure 3/3L/Tube length of control.xlsx
