# Supplementary material for: Aspergillus fumigatus promotes tumor angiogenesis via SLC7A11 on myeloid-derived suppressor cells
Source: EMBO Rep. 2025 Nov 17;26(24):6266–91. doi: 10.1038/s44319-025-00627-x (PMC12715260; doi:10.1038/s44319-025-00627-x)
Supplement: Supplementary file 5 — Source data Fig. 3 [file 44319_2025_627_MOESM5_ESM.zip › Figure 3/3B/CD45+CD11b+Gr-1+(%).xlsx]

## Sheet: Sheet1
Ctrl	A.f
8.57	54.2
40.6	59.2
23.8	67.4
20.9	71.3
14.8	38.2
34.5	70.2
