# Supplementary material for: Aspergillus fumigatus promotes tumor angiogenesis via SLC7A11 on myeloid-derived suppressor cells
Source: EMBO Rep. 2025 Nov 17;26(24):6266–91. doi: 10.1038/s44319-025-00627-x (PMC12715260; doi:10.1038/s44319-025-00627-x)
Supplement: Supplementary file 5 — Source data Fig. 3 [file 44319_2025_627_MOESM5_ESM.zip › Figure 3/3C/Cell percentage(%).xlsx]

## Sheet: Sheet1
	Ctrl						A.f
CD11b+Ly6G+	3.57	6.3	9.23	8.19	2.16	2.44	8.72	9.19	17.4	12.8	21	20
CD11b+Ly6C+	21.8	21.6	34.1	21.8	31.3	35.9	32.4	31.1	14.4	24.1	20.2	21.1
