# Supplementary material for: Aspergillus fumigatus promotes tumor angiogenesis via SLC7A11 on myeloid-derived suppressor cells
Source: EMBO Rep. 2025 Nov 17;26(24):6266–91. doi: 10.1038/s44319-025-00627-x (PMC12715260; doi:10.1038/s44319-025-00627-x)
Supplement: Supplementary file 5 — Source data Fig. 3 [file 44319_2025_627_MOESM5_ESM.zip › Figure 3/3D/Tube length of control.xlsx]

## Sheet: Sheet1
Ctrl	A.f
86.6687	169.864
116.726	174.736
86.7915	205.41
101.407	191.973
100.709	125.597
107.697	181.235
