# Supplementary material for: Aspergillus fumigatus promotes tumor angiogenesis via SLC7A11 on myeloid-derived suppressor cells
Source: EMBO Rep. 2025 Nov 17;26(24):6266–91. doi: 10.1038/s44319-025-00627-x (PMC12715260; doi:10.1038/s44319-025-00627-x)
Supplement: Supplementary file 5 — Source data Fig. 3 [file 44319_2025_627_MOESM5_ESM.zip › Figure 3/3E/Mouse VEGF-A Concentration.xlsx]

## Sheet: Sheet1
Ctrl	A.f
51.9947	115.126
73.8526	122.88
53.0822	125.691
86.3086	81.1522
62.7328	112.352
68.7978	106.416
