# Supplementary material for: Aspergillus fumigatus promotes tumor angiogenesis via SLC7A11 on myeloid-derived suppressor cells
Source: EMBO Rep. 2025 Nov 17;26(24):6266–91. doi: 10.1038/s44319-025-00627-x (PMC12715260; doi:10.1038/s44319-025-00627-x)
Supplement: Supplementary file 5 — Source data Fig. 3 [file 44319_2025_627_MOESM5_ESM.zip › Figure 3/3H/Cell percentage(%).xlsx]

## Sheet: Sheet1
	Ctrl						A.f
CD11b+Ly6G+	18.7	17.6	18.6	18.9	23.6	23.3	29.3	30.3	31.6	30.4	29.7	36.2
CD11b+Ly6C+	36.4	31.9	44.8	38.4	35.2	37.8	36.5	36.9	34.8	34.5	34.7	33.2
