# Supplementary material for: Aspergillus fumigatus promotes tumor angiogenesis via SLC7A11 on myeloid-derived suppressor cells
Source: EMBO Rep. 2025 Nov 17;26(24):6266–91. doi: 10.1038/s44319-025-00627-x (PMC12715260; doi:10.1038/s44319-025-00627-x)
Supplement: Supplementary file 5 — Source data Fig. 3 [file 44319_2025_627_MOESM5_ESM.zip › Figure 3/3I/Tube length of control.xlsx]

## Sheet: Sheet1
Ctrl	CM-A.f
94.5434	173.093
91.6679	155.012
91.7656	129.244
102.606	128.159
119.457	116.69
