# Supplementary material for: Aspergillus fumigatus promotes tumor angiogenesis via SLC7A11 on myeloid-derived suppressor cells
Source: EMBO Rep. 2025 Nov 17;26(24):6266–91. doi: 10.1038/s44319-025-00627-x (PMC12715260; doi:10.1038/s44319-025-00627-x)
Supplement: Supplementary file 5 — Source data Fig. 3 [file 44319_2025_627_MOESM5_ESM.zip › Figure 3/3J/Mouse VEGF-A Concentration.xlsx]

## Sheet: Sheet1
Ctrl	A.f
25.5144	82.11
24.7173	68.9575
23.1231	86.0956
22.8671	66.9647
	77.7258
	93.2696
