# Supplementary material for: Aspergillus fumigatus promotes tumor angiogenesis via SLC7A11 on myeloid-derived suppressor cells
Source: EMBO Rep. 2025 Nov 17;26(24):6266–91. doi: 10.1038/s44319-025-00627-x (PMC12715260; doi:10.1038/s44319-025-00627-x)
Supplement: Supplementary file 5 — Source data Fig. 3 [file 44319_2025_627_MOESM5_ESM.zip › Figure 3/3K/Tube length of control.xlsx]

## Sheet: Sheet1
NC	siVEGF-A	NC+A.f	siVEGF-A+A.f
95.2849	62.6803	106.206	80.5542
103.327	56.4291	122.315	72.5425
95.6212	57.4678	131.282	62.5898
105.767	70.9159	145.928	56.4593
