# Supplementary material for: Aspergillus fumigatus promotes tumor angiogenesis via SLC7A11 on myeloid-derived suppressor cells
Source: EMBO Rep. 2025 Nov 17;26(24):6266–91. doi: 10.1038/s44319-025-00627-x (PMC12715260; doi:10.1038/s44319-025-00627-x)
Supplement: Supplementary file 5 — Source data Fig. 3 [file 44319_2025_627_MOESM5_ESM.zip › Figure 3/3L/Tube length of control.xlsx]

## Sheet: Sheet1
Ctrl	anti-VEGF-A	A.f	anti-VEGF-A+A.f
115.162	53.058	136.069	90.4784
92.8063	46.2956	142.659	82.4447
105.945	62.9995	160.682	72.4494
86.0872	80.4107	110.548	90.3
