# Supplementary material for: Aspergillus fumigatus promotes tumor angiogenesis via SLC7A11 on myeloid-derived suppressor cells
Source: EMBO Rep. 2025 Nov 17;26(24):6266–91. doi: 10.1038/s44319-025-00627-x (PMC12715260; doi:10.1038/s44319-025-00627-x)
Supplement: Supplementary file 6 — Source data Fig. 4 [file 44319_2025_627_MOESM6_ESM.zip]

Archive with 47 entries (35 files):
- Figure 4/
- Figure 4/4B/
- Figure 4/4B/Tumor volume.xlsx
- Figure 4/4C/
- Figure 4/4C/Tumor.jpg
- Figure 4/4D/
- Figure 4/4D/Tumor weight.xlsx
- Figure 4/4E/
- Figure 4/4E/Spleen.jpg
- Figure 4/4F/
- Figure 4/4F/Spleen weight.xlsx
- Figure 4/4H/
- Figure 4/4H/LLC Ctrl VEGF-A.png
- Figure 4/4H/LLC A.f VEGF-A.png
- Figure 4/4H/LLC A.f+IgG VEGF-A.png
- Figure 4/4H/LLC A.f+ly6G VEGF-A.png
- Figure 4/4H/VEGF-A density.xlsx
- Figure 4/4J/
- Figure 4/4J/CD34 LLC Ctrl.tif
- Figure 4/4J/Merged LLC Ctrl.tif
- Figure 4/4J/DAPI LLC Ctrl.tif
- Figure 4/4J/DAPI LLC A.f.tif
- Figure 4/4J/CD34 LLC A.f.tif
- Figure 4/4J/Merged LLC A.f.tif
- Figure 4/4J/CD34 LLC A.f+anti-Ly6G.tif
- Figure 4/4J/Merged LLC A.f+anti-Ly6G.tif
- Figure 4/4J/DAPI LLC A.f+anti-Ly6G.tif
- Figure 4/4J/DAPI LLC A.f+IgG.png
- Figure 4/4J/CD34 LLC A.f+IgG.png
- Figure 4/4J/Merged LLC A.f+IgG.png
- Figure 4/4J/CD34 density.xlsx
- Figure 4/4K/
- Figure 4/4K/Mouse VEGF-A Concentration.xlsx
- Figure 4/4L/
- Figure 4/4L/Relative expression.xlsx
- Figure 4/4G/
- Figure 4/4G/LLC A.f+anti-lgg ki67.png
- Figure 4/4G/LLC A.f ki67.png
- Figure 4/4G/LLC A.f+anti-ly6g ki67.png
- Figure 4/4G/LLC Ctrl ki67.png
- Figure 4/4G/Positive cells.xlsx
- Figure 4/4I/
- Figure 4/4I/3 LLC A.f CD31.png
- Figure 4/4I/3 LLC Ctrl CD31.png
- Figure 4/4I/LLC A.f IgG CD31.png
- Figure 4/4I/LLC A.f LY6G CD31.png
- Figure 4/4I/Positive cells(%).xlsx
