# Supplementary material for: Aspergillus fumigatus promotes tumor angiogenesis via SLC7A11 on myeloid-derived suppressor cells
Source: EMBO Rep. 2025 Nov 17;26(24):6266–91. doi: 10.1038/s44319-025-00627-x (PMC12715260; doi:10.1038/s44319-025-00627-x)
Supplement: Supplementary file 6 — Source data Fig. 4 [file 44319_2025_627_MOESM6_ESM.zip › Figure 4/4B/Tumor volume.xlsx]

## Sheet: Sheet1
	Ctrl						A.f						A.f+anti-Ly6G						A.f+IgG
D7	0	0	0	0	0	0	0	0	0	0	0	0	0	0	0	0	0	0	0	0	0	0	0	0
D11	7.2	7.8125	13.0355	17.92	20.1465	21.964	13.5	41.1845	45.5625	46.464	49.6125	49.726	3.4295	12.1945	20.23	22.6625	23.328	23.8875	36.1415	37.044	47.5875	48.6	48.668	62.5
D15	36.1415	47.5875	56.448	67.626	83.106	83.1875	80.0565	92.512	102.689	109.651	119.164	128.993	37.8225	39.7535	47.5875	58.8245	74.1285	75.843	70.227	95.8455	106.171	108	115.351	137.312
D19	45.301	56.1415	62.5	137.312	176.4	178.956	166.635	167.706	205.35	210.7	215.136	237.16	50.344	50.678	75.843	171.396	189.216	306.934	134.613	210.826	215.6	236.25	276.85	289.338
D23	149.4	196	222.188	254.016	275.562	285.894	372.287	402.178	405.769	470.596	555.955	651.688	256	262.122	268.324	272.281	285.77	433.2	409.909	436.774	463.736	484.344	655.987	778.909
