# Supplementary material for: Aspergillus fumigatus promotes tumor angiogenesis via SLC7A11 on myeloid-derived suppressor cells
Source: EMBO Rep. 2025 Nov 17;26(24):6266–91. doi: 10.1038/s44319-025-00627-x (PMC12715260; doi:10.1038/s44319-025-00627-x)
Supplement: Supplementary file 6 — Source data Fig. 4 [file 44319_2025_627_MOESM6_ESM.zip › Figure 4/4F/Spleen weight.xlsx]

## Sheet: Sheet1
Ctrl	A.f	A.f+anti-Ly6G	A.f+IgG
70	122	96	99
76	119	82	100
69	101	72	90
87	99	85	91
66	75	65	95
72	85	79	95
