# Supplementary material for: Aspergillus fumigatus promotes tumor angiogenesis via SLC7A11 on myeloid-derived suppressor cells
Source: EMBO Rep. 2025 Nov 17;26(24):6266–91. doi: 10.1038/s44319-025-00627-x (PMC12715260; doi:10.1038/s44319-025-00627-x)
Supplement: Supplementary file 6 — Source data Fig. 4 [file 44319_2025_627_MOESM6_ESM.zip › Figure 4/4H/VEGF-A density.xlsx]

## Sheet: Sheet1
Ctrl	A.f	A.f+anti-Ly6G	A.f+IgG
3.0126	7.5487	2.6298	8.0287
3.5527	4.1286	1.7166	7.6483
3.2158	5.8549	1.5813	5.9162
2.6795	5.8945	4.7263	6.9159
3.7115	4.6016	1.0748	5.6478
1.5324	4.7291	3.6125	6.4305
