# Supplementary material for: Aspergillus fumigatus promotes tumor angiogenesis via SLC7A11 on myeloid-derived suppressor cells
Source: EMBO Rep. 2025 Nov 17;26(24):6266–91. doi: 10.1038/s44319-025-00627-x (PMC12715260; doi:10.1038/s44319-025-00627-x)
Supplement: Supplementary file 6 — Source data Fig. 4 [file 44319_2025_627_MOESM6_ESM.zip › Figure 4/4J/CD34 density.xlsx]

## Sheet: Sheet1
Ctrl	A.f	A.f+anti-Ly6G	A.f+IgG
0.0341	0.1673	0.0385	0.1425
0.0403	0.0785	0.0511	0.0869
0.0446	0.0866	0.0488	0.1067
0.0461	0.0642	0.0483	0.1477
0.0521	0.1316	0.0548	0.1156
0.047	0.1176	0.0418	0.1572
