# Supplementary material for: Aspergillus fumigatus promotes tumor angiogenesis via SLC7A11 on myeloid-derived suppressor cells
Source: EMBO Rep. 2025 Nov 17;26(24):6266–91. doi: 10.1038/s44319-025-00627-x (PMC12715260; doi:10.1038/s44319-025-00627-x)
Supplement: Supplementary file 6 — Source data Fig. 4 [file 44319_2025_627_MOESM6_ESM.zip › Figure 4/4K/Mouse VEGF-A Concentration.xlsx]

## Sheet: Sheet1
Ctrl	A.f	A.f+anti-Ly6G	A.f+IgG
65.2058	89.5784	49.7808	78.7805
55.6044	87.7263	43.8422	72.3724
65.4129	84.9	47.3916	73.4833
64.7865	68.284	35.7277	67.3533
53.4649	74.4972	50.586	88.922
65.9116	66.5247	45.8134	83.3043
