# Supplementary material for: Aspergillus fumigatus promotes tumor angiogenesis via SLC7A11 on myeloid-derived suppressor cells
Source: EMBO Rep. 2025 Nov 17;26(24):6266–91. doi: 10.1038/s44319-025-00627-x (PMC12715260; doi:10.1038/s44319-025-00627-x)
Supplement: Supplementary file 6 — Source data Fig. 4 [file 44319_2025_627_MOESM6_ESM.zip › Figure 4/4L/Relative expression.xlsx]

## Sheet: Sheet1
Ctrl	A.f	A.f+anti-Ly6G	A.f+IgG
0.7108	1.66301	0.311053	2.05119
0.865649	3.3955	0.283443	4.83811
0.717356	3.07491	1.00296	1.98548
0.938829	1.70195	0.907055	4.78934
0.842484	2.38593	1.27462	1.97534
1.9253	2.26153	1.80351	2.11489
