# Supplementary material for: Aspergillus fumigatus promotes tumor angiogenesis via SLC7A11 on myeloid-derived suppressor cells
Source: EMBO Rep. 2025 Nov 17;26(24):6266–91. doi: 10.1038/s44319-025-00627-x (PMC12715260; doi:10.1038/s44319-025-00627-x)
Supplement: Supplementary file 6 — Source data Fig. 4 [file 44319_2025_627_MOESM6_ESM.zip › Figure 4/4G/Positive cells.xlsx]

## Sheet: Sheet1
Ctrl	A.f	A.f+anti-Ly6G	A.f+IgG
6.0603	11.7965	6.2271	10.4327
4.6236	14.085	9.8859	9.9362
5.9988	8.4793	5.9084	10.8701
3.6617	10.2871	7.1907	9.2964
2.6044	10.2353	7.54	10.1428
6.5501	11.4363	6.5119	10.8703
