# Supplementary material for: Aspergillus fumigatus promotes tumor angiogenesis via SLC7A11 on myeloid-derived suppressor cells
Source: EMBO Rep. 2025 Nov 17;26(24):6266–91. doi: 10.1038/s44319-025-00627-x (PMC12715260; doi:10.1038/s44319-025-00627-x)
Supplement: Supplementary file 6 — Source data Fig. 4 [file 44319_2025_627_MOESM6_ESM.zip › Figure 4/4I/Positive cells(%).xlsx]

## Sheet: Sheet1
Ctrl	A.f	A.f+anti-Ly6G	A.f+IgG
3.8755	7.2375	1.1936	11.4005
4.017	8.5464	8.7657	8.1953
2.3018	11.2513	5.1643	7.4101
2.3729	10.9898	5.9102	11.6199
3.9005	7.3695	3.1386	10.2395
2.8905	6.499	3.2312	7.893
