# Supplementary material for: Aspergillus fumigatus promotes tumor angiogenesis via SLC7A11 on myeloid-derived suppressor cells
Source: EMBO Rep. 2025 Nov 17;26(24):6266–91. doi: 10.1038/s44319-025-00627-x (PMC12715260; doi:10.1038/s44319-025-00627-x)
Supplement: Supplementary file 7 — Source data Fig. 5 [file 44319_2025_627_MOESM7_ESM.zip]

Archive with 63 entries (48 files):
- Figure 5/
- Figure 5/5C/
- Figure 5/5C/SLC7A11.tif
- Figure 5/5C/Got1.tif
- Figure 5/5C/gclc.tif
- Figure 5/5C/β-actin.tif
- Figure 5/5C/β-actin-2.png
- Figure 5/5C/Asct2.tif
- Figure 5/5C/Gls.tif
- Figure 5/5D/
- Figure 5/5D/A.f+SASP.jpg
- Figure 5/5D/A.f.jpg
- Figure 5/5D/Ctrl.jpg
- Figure 5/5D/SASP.jpg
- Figure 5/5D/Tube length of control.xlsx
- Figure 5/5E/
- Figure 5/5E/Mouse Vegf-a Concentration.xlsx
- Figure 5/5G/
- Figure 5/5G/Tumor volume.xlsx
- Figure 5/5H/
- Figure 5/5H/Tumor.jpg
- Figure 5/5I/
- Figure 5/5I/Tumor weight.xlsx
- Figure 5/5J/
- Figure 5/5J/Spleen.jpg
- Figure 5/5K/
- Figure 5/5K/Spleen weight.xlsx
- Figure 5/5L/
- Figure 5/5L/LLC A.f Ki67.png
- Figure 5/5L/LLC A.f SASP Ki67.png
- Figure 5/5L/LLC Ctrl Ki67.png
- Figure 5/5L/LLC SASP Ki67.png
- Figure 5/5L/positive cells.xlsx
- Figure 5/5O/
- Figure 5/5O/LLC Ctrl CD34.tif
- Figure 5/5O/LLC Ctrl Merged.tif
- Figure 5/5O/LLC Ctrl DAPI.tif
- Figure 5/5O/LLC Af CD34.png
- Figure 5/5O/LLC AF Merged.png
- Figure 5/5O/LLC Af DAPI.png
- Figure 5/5O/LLC Af SASP DAPI.tif
- Figure 5/5O/LLC Af SASP CD34.tif
- Figure 5/5O/LLC Af SASP Merged.tif
- Figure 5/5O/LLC SASP DAPI.tif
- Figure 5/5O/LLC SASP CD34.tif
- Figure 5/5O/LLC SASP Merged.tif
- Figure 5/5O/CD34 density.xlsx
- Figure 5/5N/
- Figure 5/5N/LLC A.f CD31.png
- Figure 5/5N/LLC A.f SASP CD31.png
- Figure 5/5N/LLC Ctrl CD31.png
- Figure 5/5N/LLC SASP CD31.png
- Figure 5/5N/positive cells.xlsx
- Figure 5/5Q/
- Figure 5/5Q/Relative expression.xlsx
- Figure 5/5P/
- Figure 5/5P/Mouse vegf-a concentration.xlsx
- Figure 5/5M/
- Figure 5/5M/LLC A.f SASP VEGF-A.png
- Figure 5/5M/LLC A.f VEGF-A.png
- Figure 5/5M/LLC Ctrl VEGF-A.png
- Figure 5/5M/LLC sasp VEGF-A.png
- Figure 5/5M/VEGF-A density.xlsx
