# Supplementary material for: Aspergillus fumigatus promotes tumor angiogenesis via SLC7A11 on myeloid-derived suppressor cells
Source: EMBO Rep. 2025 Nov 17;26(24):6266–91. doi: 10.1038/s44319-025-00627-x (PMC12715260; doi:10.1038/s44319-025-00627-x)
Supplement: Supplementary file 7 — Source data Fig. 5 [file 44319_2025_627_MOESM7_ESM.zip › Figure 5/5D/Tube length of control.xlsx]

## Sheet: Sheet1
Ctrl	A.f	A.f+SASP	SASP
102.309	119.027	13.8108	16.0642
103.278	121.681	36.4775	6.86906
83.4949	110.208	12.7084	12.2601
112.376	114.169	25.4531	11.8361
98.5414	156.592	13.3989	5.89988
