# Supplementary material for: Aspergillus fumigatus promotes tumor angiogenesis via SLC7A11 on myeloid-derived suppressor cells
Source: EMBO Rep. 2025 Nov 17;26(24):6266–91. doi: 10.1038/s44319-025-00627-x (PMC12715260; doi:10.1038/s44319-025-00627-x)
Supplement: Supplementary file 7 — Source data Fig. 5 [file 44319_2025_627_MOESM7_ESM.zip › Figure 5/5E/Mouse Vegf-a Concentration.xlsx]

## Sheet: Sheet1
Ctrl	A.f	A.f+SASP	SASP
97.6538	131.531	65.769	58.9935
102.835	125.154	104.031	51.4208
106.422	122.763	55.805	119.592
98.4561	130.456	66.4856	100.165
