# Supplementary material for: Aspergillus fumigatus promotes tumor angiogenesis via SLC7A11 on myeloid-derived suppressor cells
Source: EMBO Rep. 2025 Nov 17;26(24):6266–91. doi: 10.1038/s44319-025-00627-x (PMC12715260; doi:10.1038/s44319-025-00627-x)
Supplement: Supplementary file 7 — Source data Fig. 5 [file 44319_2025_627_MOESM7_ESM.zip › Figure 5/5G/Tumor volume.xlsx]

## Sheet: Sheet1
	Ctrl						A.f						A.f+SASP						SASP
D7	0	0	0	0	0	0	0	0	0	0	0	0	0	0	0	0	0	0	0	0	0	0	0	0
D11	12.1945	13.5	13.95	18.513	20.23	28.158	29.6595	37.6	38.808	39.7535	51.842	62.5	9.2575	14.4	25.3265	32	44.528	54.1205	4.5125	5.808	6.358	10.08	11.25	11.3735
D15	54.1205	70.227	71.6295	77.064	83.1875	104.43	102.689	104.43	120.933	121.086	127.008	157.216	61.2255	83.1875	86.022	86.2125	92.5965	104.43	13.52	16.072	21.964	25.088	44.5465	73.9125
D19	66.3255	80.0565	89.856	103.488	221.184	252.761	132.618	210.938	268.8	282.408	285.404	344.389	122.793	159.528	181.3	194.508	199.838	252.761	45.496	89.232	92.5965	153.76	166.464	321.489
D23	178.024	206.91	226.482	269.769	278.842	488.448	402.04	440.128	535.806	541.008	541.018	670.68	309.016	311.647	331.632	351.959	396.9	541.008	113.724	141.312	168.776	247.5	364.5	367.84
