# Supplementary material for: Aspergillus fumigatus promotes tumor angiogenesis via SLC7A11 on myeloid-derived suppressor cells
Source: EMBO Rep. 2025 Nov 17;26(24):6266–91. doi: 10.1038/s44319-025-00627-x (PMC12715260; doi:10.1038/s44319-025-00627-x)
Supplement: Supplementary file 7 — Source data Fig. 5 [file 44319_2025_627_MOESM7_ESM.zip › Figure 5/5I/Tumor weight.xlsx]

## Sheet: Sheet1
Ctrl	A.f	A.f+SASP	SASP
388	1059	811	175
430	1412	996	156
692	1453	871	431
246	1446	1019	465
126	1112	906	502
310	989	562	222
