# Supplementary material for: Aspergillus fumigatus promotes tumor angiogenesis via SLC7A11 on myeloid-derived suppressor cells
Source: EMBO Rep. 2025 Nov 17;26(24):6266–91. doi: 10.1038/s44319-025-00627-x (PMC12715260; doi:10.1038/s44319-025-00627-x)
Supplement: Supplementary file 7 — Source data Fig. 5 [file 44319_2025_627_MOESM7_ESM.zip › Figure 5/5K/Spleen weight.xlsx]

## Sheet: Sheet1
Ctrl	A.f	A.f+SASP	SASP
70	90	76	55
75	91	75	66
72	77	76	70
54	104	86	67
57	97	90	82
55	96	73	64
