# Supplementary material for: Aspergillus fumigatus promotes tumor angiogenesis via SLC7A11 on myeloid-derived suppressor cells
Source: EMBO Rep. 2025 Nov 17;26(24):6266–91. doi: 10.1038/s44319-025-00627-x (PMC12715260; doi:10.1038/s44319-025-00627-x)
Supplement: Supplementary file 7 — Source data Fig. 5 [file 44319_2025_627_MOESM7_ESM.zip › Figure 5/5L/positive cells.xlsx]

## Sheet: Sheet1
Ctrl	A.f	A.f+SASP	SASP
4.1716	6.75	6.1545	4.6639
2.2706	8.3651	6.1306	4.336
3.4154	7.9672	3.0805	2.3443
4.5854	5.7394	1.0763	3.198
4.3986	8.8818	3.4781	1.7887
3.07	7.3472	4.6043	1.6121
