# Supplementary material for: Aspergillus fumigatus promotes tumor angiogenesis via SLC7A11 on myeloid-derived suppressor cells
Source: EMBO Rep. 2025 Nov 17;26(24):6266–91. doi: 10.1038/s44319-025-00627-x (PMC12715260; doi:10.1038/s44319-025-00627-x)
Supplement: Supplementary file 7 — Source data Fig. 5 [file 44319_2025_627_MOESM7_ESM.zip › Figure 5/5O/CD34 density.xlsx]

## Sheet: Sheet1
Ctrl	A.f	A.f+SASP	SASP
0.0581	0.113	0.029	0.038
0.081	0.055	0.0427	0.11
0.033	0.136	0.0499	0.136
0.0553	0.1011	0.0304	0.0402
0.051	0.0902	0.0448	0.061
0.041	0.055	0.07	0.056
