# Supplementary material for: Aspergillus fumigatus promotes tumor angiogenesis via SLC7A11 on myeloid-derived suppressor cells
Source: EMBO Rep. 2025 Nov 17;26(24):6266–91. doi: 10.1038/s44319-025-00627-x (PMC12715260; doi:10.1038/s44319-025-00627-x)
Supplement: Supplementary file 7 — Source data Fig. 5 [file 44319_2025_627_MOESM7_ESM.zip › Figure 5/5N/positive cells.xlsx]

## Sheet: Sheet1
Ctrl	A.f	A.f+SASP	SASP
4.1256	5.8059	5.9649	2.4045
3.1535	4.7063	3.5619	6.0682
5.6936	6.9338	4.4531	5.8831
2.9324	9.2194	3.2409	4.3955
4.6692	7.4522	4.1221	6.7033
5.0069	9.7218	1.2803	4.9168
