# Supplementary material for: Aspergillus fumigatus promotes tumor angiogenesis via SLC7A11 on myeloid-derived suppressor cells
Source: EMBO Rep. 2025 Nov 17;26(24):6266–91. doi: 10.1038/s44319-025-00627-x (PMC12715260; doi:10.1038/s44319-025-00627-x)
Supplement: Supplementary file 7 — Source data Fig. 5 [file 44319_2025_627_MOESM7_ESM.zip › Figure 5/5Q/Relative expression.xlsx]

## Sheet: Sheet1
Ctrl	A.f	A.f+SASP	SASP
0.79439	3.56767	0.801703	0.655368
0.951159	3.02148	1.05457	1.4063
1.10985	2.30739	0.770419	0.563937
0.735056	2.97361	0.736865	0.352134
1.27007	2.47357	0.105882	0.281659
1.14418	2.11015	1.31144	0.345294
