# Supplementary material for: Aspergillus fumigatus promotes tumor angiogenesis via SLC7A11 on myeloid-derived suppressor cells
Source: EMBO Rep. 2025 Nov 17;26(24):6266–91. doi: 10.1038/s44319-025-00627-x (PMC12715260; doi:10.1038/s44319-025-00627-x)
Supplement: Supplementary file 7 — Source data Fig. 5 [file 44319_2025_627_MOESM7_ESM.zip › Figure 5/5P/Mouse vegf-a concentration.xlsx]

## Sheet: Sheet1
Ctrl	A.f	A.f+SASP	SASP
20.837	68.862	22.9577	36.6353
37.8291	75.6609	25.9181	45.9867
33.7981	68.2656	35.2812	49.1534
35.2086	58.6325	31.525	34.9111
43.1621	69.7778	14.4959	35.8121
35.3768	71.746	32.5173	29.9338
