# Supplementary material for: Aspergillus fumigatus promotes tumor angiogenesis via SLC7A11 on myeloid-derived suppressor cells
Source: EMBO Rep. 2025 Nov 17;26(24):6266–91. doi: 10.1038/s44319-025-00627-x (PMC12715260; doi:10.1038/s44319-025-00627-x)
Supplement: Supplementary file 7 — Source data Fig. 5 [file 44319_2025_627_MOESM7_ESM.zip › Figure 5/5M/VEGF-A density.xlsx]

## Sheet: Sheet1
Ctrl	A.f	A.f+SASP	SASP
1.0662	7.51	4.5406	1.6787
2.7805	6.6969	2.5175	1.9893
1.3951	4.4456	5.2116	1.8277
0.4588	5.6036	1.5291	1.738
3.0878	4.4495	0.8144	2.9483
3.444	7.5933	3.0321	2.6753
