# Supplementary material for: Aspergillus fumigatus promotes tumor angiogenesis via SLC7A11 on myeloid-derived suppressor cells
Source: EMBO Rep. 2025 Nov 17;26(24):6266–91. doi: 10.1038/s44319-025-00627-x (PMC12715260; doi:10.1038/s44319-025-00627-x)
Supplement: Supplementary file 8 — Source data Fig. 6 [file 44319_2025_627_MOESM8_ESM.zip]

Archive with 63 entries (51 files):
- Figure 6/
- Figure 6/6B/
- Figure 6/6B/Ctrl/
- Figure 6/6B/Ctrl/MDSC Ctrl Merged.tif
- Figure 6/6B/Ctrl/MDSC Ctrl DAPI.tif
- Figure 6/6B/Ctrl/MDSC Ctrl HMGB1.tif
- Figure 6/6B/Ctrl/MDSC Ctrl Slc7a11.tif
- Figure 6/6B/A.f/
- Figure 6/6B/A.f/MDSC A.f DAPI.tif
- Figure 6/6B/A.f/MDSC A.f Hmgb1.tif
- Figure 6/6B/A.f/MDSC A.f Slc7a11.tif
- Figure 6/6B/A.f/MDSC A.f merged.tif
- Figure 6/6B/A.f Glycyrrhiz/
- Figure 6/6B/A.f Glycyrrhiz/MDSC A.f Glycyrrhiz Slc7a11.tif
- Figure 6/6B/A.f Glycyrrhiz/MDSC A.f Glycyrrhiz merged.tif
- Figure 6/6B/A.f Glycyrrhiz/MDSC A.f Glycyrrhiz DAPI.tif
- Figure 6/6B/A.f Glycyrrhiz/MDSC A.f Glycyrrhiz Hmgb1.tif
- Figure 6/6D/
- Figure 6/6D/Cell percentage.xlsx
- Figure 6/6D/FSC/
- Figure 6/6D/FSC/0.002
- Figure 6/6D/FSC/A.f Glycyrrhizin.015
- Figure 6/6D/FSC/A.f Glycyrrhizin.016
- Figure 6/6D/FSC/A.f Glycyrrhizin.018
- Figure 6/6D/FSC/A.f Glycyrrhizin.019
- Figure 6/6D/FSC/A.f Glycyrrhizin.020
- Figure 6/6D/FSC/A.f.010
- Figure 6/6D/FSC/A.f.011
- Figure 6/6D/FSC/A.f.013
- Figure 6/6D/FSC/A.f.014
- Figure 6/6D/FSC/A.f.030
- Figure 6/6D/FSC/APC.001
- Figure 6/6D/FSC/Ctrl.005
- Figure 6/6D/FSC/Ctrl.006
- Figure 6/6D/FSC/Ctrl.007
- Figure 6/6D/FSC/Ctrl.008
- Figure 6/6D/FSC/Ctrl.028
- Figure 6/6D/FSC/FITC.003
- Figure 6/6D/FSC/Glycyrrhizin.021
- Figure 6/6D/FSC/Glycyrrhizin.022
- Figure 6/6D/FSC/Glycyrrhizin.023
- Figure 6/6D/FSC/Glycyrrhizin.024
- Figure 6/6D/FSC/Glycyrrhizin.025
- Figure 6/6D/FSC/PE.004
- Figure 6/6D/FSC/untitled
- Figure 6/6E/
- Figure 6/6E/relative expression.xlsx
- Figure 6/6F/
- Figure 6/6F/mouse vegf-a concentration.xlsx
- Figure 6/6G/
- Figure 6/6G/A.f Glycyrrhizin.jpg
- Figure 6/6G/A.f.jpg
- Figure 6/6G/Ctrl.jpg
- Figure 6/6G/Glycyrrhizin.jpg
- Figure 6/6G/tube length of control.xlsx
- Figure 6/6H/
- Figure 6/6H/IP-FLAG  IB-HA.png
- Figure 6/6H/IP-FLAG  IB-FLAG.png
- Figure 6/6H/IP-HA  IB-FLAG.png
- Figure 6/6H/IP-HA  IB-HA.png
- Figure 6/6I/
- Figure 6/6I/XCT+mutation+hMGB1+HA-HA-1.png
- Figure 6/6I/XCT+mutation+hMGB1+HA-flag-4.png
