# Supplementary material for: Aspergillus fumigatus promotes tumor angiogenesis via SLC7A11 on myeloid-derived suppressor cells
Source: EMBO Rep. 2025 Nov 17;26(24):6266–91. doi: 10.1038/s44319-025-00627-x (PMC12715260; doi:10.1038/s44319-025-00627-x)
Supplement: Supplementary file 8 — Source data Fig. 6 [file 44319_2025_627_MOESM8_ESM.zip › Figure 6/6D/Cell percentage.xlsx]

## Sheet: Sheet1
	Ctrl					A.f					A.f+Glycyrrhizin					Glycyrrhizin
CD11b+Ly6G+	8.91	8.75	6.97	5.83	7.3	11.6	10.8	12.3	11.2	11.9	10.8	12.5	11.7	14.1	12.5	7.46	8.19	10.3	8.08	8.04
CD11b+Ly6C+	30.2	30.5	33.2	32.3	32.4	30.4	32.4	30.7	30.8	29.4	35.4	29.1	35.2	24.8	28	27.9	28.5	28.1	29.6	32.6
