# Supplementary material for: Aspergillus fumigatus promotes tumor angiogenesis via SLC7A11 on myeloid-derived suppressor cells
Source: EMBO Rep. 2025 Nov 17;26(24):6266–91. doi: 10.1038/s44319-025-00627-x (PMC12715260; doi:10.1038/s44319-025-00627-x)
Supplement: Supplementary file 8 — Source data Fig. 6 [file 44319_2025_627_MOESM8_ESM.zip › Figure 6/6E/relative expression.xlsx]

## Sheet: Sheet1
Ctrl	A.fumigatus	A.fumigatus+Glycyrrhizin	Glycyrrhizin
0.70175	2.94529	2.47882	1.00161
0.76993	2.24292	1.59885	1.02749
1.17209	2.11867	1.63237	1.12631
1.18132	2.47236	2.26961	1.35715
1.09893	2.27398	0.5907	1.25602
0.966814	2.48349	1.11596	1.41101
