# Supplementary material for: Aspergillus fumigatus promotes tumor angiogenesis via SLC7A11 on myeloid-derived suppressor cells
Source: EMBO Rep. 2025 Nov 17;26(24):6266–91. doi: 10.1038/s44319-025-00627-x (PMC12715260; doi:10.1038/s44319-025-00627-x)
Supplement: Supplementary file 8 — Source data Fig. 6 [file 44319_2025_627_MOESM8_ESM.zip › Figure 6/6F/mouse vegf-a concentration.xlsx]

## Sheet: Sheet1
Control	A.fumigatus	A.fumigatus+Glycyrrhizin	Glycyrrhizin
18.8079	55.05	33.9351	27.9342
15.0261	29.1954	20.0685	27.3036
21.3291	33.6096	33.3048	20.2285
22.5897	55.3653	7.4625	25.4118
19.7364	28.8927	20.9976	12.1692
14.6916	32.6745	8.3856	28.2624
