# Supplementary material for: Aspergillus fumigatus promotes tumor angiogenesis via SLC7A11 on myeloid-derived suppressor cells
Source: EMBO Rep. 2025 Nov 17;26(24):6266–91. doi: 10.1038/s44319-025-00627-x (PMC12715260; doi:10.1038/s44319-025-00627-x)
Supplement: Supplementary file 8 — Source data Fig. 6 [file 44319_2025_627_MOESM8_ESM.zip › Figure 6/6G/tube length of control.xlsx]

## Sheet: Sheet1
Ctrl	A.fumigatus	A.fumigatus+Glycyrrhizin	Glycyrrhizin
91.1173	105.624	86.9149	96.288
96.5437	108.219	71.3116	91.5558
97.6035	112.22	70.9644	96.1052
96.4158	108.091	85.3254	93.456
108.767	106.611	80.8673	118.743
109.553	114.595	98.919	107.799
